# Supplementary material for: Three-dimensional topological defects and quasi-long-range order in biological liquid crystals
Source: bioRxiv. 2025 May 10:2025.04.14.648711. Preprint. [Version 2] doi: 10.1101/2025.04.14.648711 (PMC12247727; doi:10.1101/2025.04.14.648711)
Supplement: Supplement 1 [file media-1.zip]

Archive with 8 entries (8 files):
- Movie S2 - omega_vectors_rotation_movie_compressed (1).mp4
- Movie S8 - 05_19_23_Pos9_Casp3_compressed.mp4
- Movie S7 - 05_19_23_Pos4_Casp3_compressed.mp4
- Movie S6 - 7_12_22_Pos2_GFP_compressed2.mp4
- Movie S5 - 05_03_23_Position3_GFP_binned (1).mp4
- Movie S4 - NPD1-6_LSM_View2 (1).mp4
- Movie S3 - NPD1-6_LSM_View1_compressed2.mp4
- Movie S1 - NPD1-6-LSM_raw_data_compressed2.mp4
